# Supplementary material for: Enhancing MyD88 oligomerization is one important mechanism by which IBDV VP2 induces inflammatory response
Source: PLoS Pathog. 2025 Mar 11;21(3):e1012985. doi: 10.1371/journal.ppat.1012985 (PMC11957393; doi:10.1371/journal.ppat.1012985)
Supplement: S1 Data — (XLSX) [file ppat.1012985.s002.xlsx]

## Sheet: Fig 1B
Cytokine name		Mock			IBDV
IL-1β	6 h	141.853	122.719	135.475	138.554	126.019	141.633
	12 h	120.52	121.62	142.953	120.52	159.667	162.746
	1 d	142.953	119.641	126.019	179.901	194.416	187.158
	3 d	115.242	138.554	143.246	199.254	209.371	235.762
	5 d	126.898	145.592	136.245	255.996	295.583	282.827
	7 d	138.994	136.135	125.579	393.67	314.936	338.248

## Sheet: Fig 1C
Cytokine name		Mock			IBDV
TNF-α	6 h	5.0189	9.7556	1.68567	32.6497	21.4658	15.8738
	12 h	7.38725	3.35228	5.72063	38.1758	23.4394	16.0712
	1 d	8.6649	1.2967	4.9808	57.1226	31.0708	44.0967
	3 d	4.4926	1.8611	9.49245	31.9918	71.859	45.2809
	5 d	8.1386	5.0189	2.3874	73.9642	53.9648	63.9645
	7 d	3.70315	4.36102	3.04528	123.436	78.7009	101.069

## Sheet: Fig 1E
IBDV copies/100 μL (Log10)	0 h	0	0	0	0	0	0
	2 h	5.82543	5.34352	4.12234	4.56432	4.24673	4.32213
	6 h	4.29806	6.00769	4.37999	4.39005	4.32761	4.58778
	12 h	5.2576	6.66655	5.23776	5.29001	5.39777	5.5189
	24 h	8.89776	6.57111	6.54666	6.59786	6.56001	6.67599

## Sheet: Fig 1G
Cytokine name	0 h	1.00256	1.01176	0.99765	0.89777	1.00328	1.00014	0.99675	0.98777	0.89976
IL-1β	6 h	24.8115	37.8028	38.9481	26.9721	28.6348	38.2933	26.7099	33.1137	35.6095
	12 h	13.329	15.1866	11.7011	15.9441	16.6903	12.8096	13.4091	14.5853	15.2678
	24 h	5.17876	4.6157	5.23573	5.29473	4.54533	5.33967	5.38806	5.06511	4.42308

## Sheet: Fig 1H
Cytokine name	0 h	1.22234	1.0089	0.99809	0.98908	0.88878	0.89076	0.99989	1.00768	1.00432
TNF-α	6 h	1.27635	1.34869	1.25334	1.22604	1.30014	1.19263	1.3242	1.20361	1.33639
	12 h	1.97474	2.47234	2.25557	1.7804	1.62431	1.75863	2.00138	2.09803	1.91409
	24 h	1.25667	1.40017	1.30055	1.43149	1.2193	1.34203	1.48625	1.34618	1.48167

## Sheet: Fig 1I
Cytokine name		Mock						IBDV
IL-1β	6 h	57.8635	55.0823	56.9734	50.6413	45.8266	53.6585	155.453	123.873	180.663	150.453	130.873	140.663
	12 h	54.5132	41.3652	48.1643	49.1544	44.1766	49.1864	100.778	98.6193	93.6985	92.7778	89.6193	83.6985
	24 h	60.1874	55.1786	56.9744	50.8646	45.2865	53.7275	75.7804	69.5194	72.6498	75.7803	69.5194	72.6498

## Sheet: Fig 1J
Cytokine name		Mock			1×10^10 copies			2×10^9 copies			1×10^9 copies			LPS
IL-1β	6 h	28.1507	29.9686	27.3243	219.928	230.935	220.798	167.145	170.997	173.642	154.829	137.503	155.572	326.129	316.433	317.315

## Sheet: Fig 2A
Cytokine name	HA-VP1	HA-VP2	HA-VP3	HA-VP4	HA-VP5
IL-1β	0.966269	6.69173	0.371609	0.330195	0.486056
	0.987631	6.83967	0.371147	0.325031	0.467443
	1.03422	7.34408	0.344969	0.31063	0.474662
	1.05708	7.50644	0.417219	0.397597	0.592481
	1.06745	7.85106	0.470932	0.467235	0.588799
	1.09105	8.02463	0.47618	0.450525	0.592545

## Sheet: Fig 2B
Cytokine name	HA-VP1	HA-VP2	HA-VP3	HA-VP4	HA-VP5
TNF-α	1.00195	3.55656	1.2878	0.678724	0.783726
	1.00906	3.93132	1.32774	0.67949	0.817166
	1.02161	3.8508	1.3673	0.677072	0.884901
	1.07217	3.2372	1.39454	0.655979	0.896634
	1.0927	2.9468	1.46912	0.635607	1.09325
	1.1063	3.37133	1.55578	0.633441	1.1286

## Sheet: Fig 2C
Cytokine name	pCAGGS	HA-VP1	HA-VP2	HA-VP3	HA-VP4	HA-VP5
IL-1β	87.7795	147.669	508.249	122.4	101.304	108.614
	99.8417	144.593	457.883	127.414	103.497	103.131
	91.0692	156.421	441.904	125.952	104.228	104.593

[truncated: 35 more sheets: Fig 2F, Fig 2G, Fig 2H, Fig 2I, Fig 2J, Fig 2L, Fig 3A, Fig 3B, Fig 3H, Fig 3I, Fig 3J, Fig 3L, Fig 3M, Fig 4A, Fig 4B, Fig 4C, Fig 4D, Fig 4F, Fig 4G, Fig 4I …]
